# Supplementary material for: GRB7 Plays a Vital Role in Promoting the Progression and Mediating Immune Evasion of Ovarian Cancer
Source: Pharmaceuticals (Basel). 2024 Aug 7;17(8):1043. doi: 10.3390/ph17081043 (PMC11357674; doi:10.3390/ph17081043)
Supplement: Supplementary file 1 [file pharmaceuticals-17-01043-s001.zip]

Archive with 1 entries (1 files):
- pharmaceuticals-3025575-supplementary.pdf
